# Supplementary material for: Protopanaxadiol-Enriched Rice Exerted Antiadipogenic Activity during 3T3-L1 Differentiation and Anti-Inflammatory Activity in 3T3-L1 Adipocytes
Source: Pharmaceutics. 2023 Aug 11;15(8):2123. doi: 10.3390/pharmaceutics15082123 (PMC10458103; doi:10.3390/pharmaceutics15082123)
Supplement: Supplementary file 1 [file pharmaceutics-15-02123-s001.zip]

Archive with 1 entries (1 files):
- pharmaceutics-2499542-supplementary.pdf
